# Supplementary material for: Genome-Wide Identification of CsATGs in Tea Plant and the Involvement of CsATG8e in Nitrogen Utilization
Source: Int J Mol Sci. 2020 Sep 24;21(19):7043. doi: 10.3390/ijms21197043 (PMC7583067; doi:10.3390/ijms21197043)
Supplement: Supplementary file 1 [file ijms-21-07043-s001.zip]

Archive with 2 entries (2 files):
- Supplmentary Figure.pdf
- Supplmentary Table.xlsx
